# Supplementary material for: Identification of Non-Coding RNAs in the Candida parapsilosis Species Group
Source: PLoS One. 2016 Sep 22;11(9):e0163235. doi: 10.1371/journal.pone.0163235 (PMC5033589; doi:10.1371/journal.pone.0163235)
Supplement: S1 Table — (XLSX) [file pone.0163235.s003.xlsx]

## Sheet: Master list
	C. parapsilosis			C. orthopsilosis			L. elongisporus			C. albicans			ncRNA type	ncRNA location	Comments
	Chromosomes (CGOB C. parapsilosis genome)	Co-ord	Co-ord	Chromosomes (CGOB C. orthopsilosis genome)	Co-ord	Co-ord	Contig (CGOB L. elongisporus genome)	Co-ord	Co-ord	Chromosomes (CGOB C. albicans genome)	Co-ord	Co-ord			C. albicans ortholog name given where relevant. The term "syntenic but breakpoint" is used where one of two flanking genes surrounding a ncRNA is syntenically conserved between species.
snR17a (U3)	1	623590	623290	1	404254	403990	2	1981696	1981989	3	865976	866287	C/D box snoRNA	Non-genic exon	Syntenic
snR50	1	1009053	1009221	2	1239646	1239743	2	1462015	1461898	2	1304901	1305001	C/D box snoRNA	Non-genic intron	Syntenic
snR54	1	1010157	1010231	2	1240713	1240797	2	1460578	1460490	2	1303642	1303557	C/D box snoRNA	intron within orf19.18	Syntenic
snR45	1	1088413	1088200	2	1316685	1316481	2	1361044	1361275	2	1498371	1498146	C/D box snoRNA	Non-genic exon	Syntenic between all, syntenic but breakpoint in C. albicans
snR39b	1	1581785	1581878	2	1796610	1796690	2	1001901	1001822	1	1195969	1196049	C/D box snoRNA	intron within 19.2478.1	Syntenic
snR60	1	1604353	1604446	2	1818379	1818468	2	1026403	1026495	1	1166661	1166565	C/D box snoRNA	Non-genic intron	Syntenic
snR13	2	61943	61846	4	58179	58087	9	78489	78387	R	2227005	2227088	C/D box snoRNA	Non-genic exon in all except C. albicans (in non-genic intron)	Syntenic
snR62	2	353056	352975	4	343233	343149							C/D box snoRNA	Non-genic intron	Syntenic but breakpoint between C. parapsilosis compared to C. orthopsilosis
snR62							4	1242103	1242191				C/D box snoRNA
snR62										1	2346882	2346968	C/D box snoRNA
snR66	2	611016	611099	4	600987	601093	4	993798	993678	R	1424406	1424542	C/D box snoRNA	Non-genic exon	Syntenic
snR61	2	994984	994895	4	983620	983531	4	430354	430442	R	1324393	1324304	C/D box snoRNA	Nested non-genic intron	Cluster II. Syntenic
snR55	2	995192	995111	4	983809	983731	4	429975	430056	R	1324594	1324509	C/D box snoRNA	Nested non-genic intron	Cluster II. Syntenic
snR57	2	995402	995309	4	984017	983925	4	429632	429725	R	1324812	1324720	C/D box snoRNA	Nested non-genic intron	Cluster II. Syntenic
snR65	2	1170671	1170603	4	1154649	1154563	4	112415	112325	R	1771806	1771895	C/D box snoRNA	Non-genic intron	Syntenic
CD39	2	1367400	1367301	1	1283420	1283355	1	1659300	1659380	2	1092517	1092439	C/D box snoRNA	intron within orf19.3559	Syntenic
snR53	2	1811806	1811730	1	1727092	1727018	1	2251763	2251794	1	1728852	1728766	C/D box snoRNA	Non-genic exon	Cluster IV. Syntenic
snR67	2	1812121	1812026	1	1727378	1727285	1	2251321	2251411	1	1729197	1729287	C/D box snoRNA	Non-genic intron	Cluster IV. Syntenic
snR64	2	1968796	1968885	1	1880212	1880300	1	2066701	2066613	1	2454602	2454514	C/D box snoRNA	Non-genic intron	Syntenic
snR63	2	2015180	2015345	1	1922190	1922336	1	2018034	2018168	2	1111809	1111692	C/D box snoRNA	Non-genic intron	Syntenic
snR56	2	2077993	2078048	1	1982721	1982816	1	2640055	2639961	2	1141192	1141286	C/D box snoRNA	Non-genic intron	Syntenic between all, syntenic but breakpoint in C. albicans
snR48	2	2587687	2587895	1	2501048	2501148	1	2952102	2952001	2	407521	407623	C/D box snoRNA	Non-genic intron	Syntenic
snR24	3	84226	84330	8	71987	72076	10	122575	122483	7	258491	258580	C/D box snoRNA	intron within orf19.6906	Syntenic
snR128	3	416111	415995	1	1191640	1191524	1	1362386	1362501	1	1952997	1953111	C/D box snoRNA	Non-genic exon	Cluster C (aka Cluster V). Syntenic but breakpoint between C. parapsilosis and C. orthopsilosis compared to L. elongisporus and C. albicans
snR190	3	416481	416369	1	1191996	1191916	1	1361821	1361868	1	1952463	1952638	C/D box snoRNA	Non-genic exon	Cluster C (aka Cluster V). Syntenic but breakpoint between C. parapsilosis and C. orthopsilosis compared to L. elongisporus and C. albicans
snR79	4	49087	48992	5	46828	46739	6	37262	37177	4	549369	549284	C/D box snoRNA	5' UTR intron, orf19.2735	Syntenic
snR18	4	431861	431764	5	430563	430466	6	673358	673261	4	963513	963420	C/D box snoRNA	intron within orf19.3838	Syntenic
snR78	4	578709	578805	5	579415	579510	6	428462	428378	4	327383	327292	C/D box snoRNA	Non-genic intron	Cluster I. Syntenic but breakpoint in C. parapsilosis and C. orthopsilosis compared to L. elongisporus and C. albicans
snR77	4	578973	579046	5	579712	579785	6	428143	428063	4	327130	327044	C/D box snoRNA	Non-genic intron	Cluster I. Syntenic but breakpoint in C. parapsilosis and C. orthopsilosis compared to L. elongisporus and C. albicans
snR76	4	579187	579281	5	579937	580029	6	427835	427744	4	326872	326781	C/D box snoRNA	Non-genic intron	Cluster I. Syntenic but breakpoint in C. parapsilosis and C. orthopsilosis compared to L. elongisporus and C. albicans
snR75	4	579443	579533	5	580191	580279	6	427549	427464	4	326624	326533	C/D box snoRNA	Non-genic intron	Cluster I. Syntenic but breakpoint in C. parapsilosis and C. orthopsilosis compared to L. elongisporus and C. albicans
snR74	4	579769	579857	5	580496	580582	6	427300	427218	4	326364	326282	C/D box snoRNA	Non-genic exon	Cluster I. Syntenic but breakpoint in C. parapsilosis and C. orthopsilosis compared to L. elongisporus and C. albicans
snR73	4	580060	580168	5	580814	580923	6	426938	426838	4	326129	326037	C/D box snoRNA	Non-genic exon	Cluster I. Syntenic but breakpoint in C. parapsilosis and C. orthopsilosis compared to L. elongisporus and C. albicans
snR71a	4	583329	583223										C/D box snoRNA	Non-genic intron	Predicted to methylate the same site as snR71 based on S. cerevisiae ribosomal DNA. Likely to modify diffferent nucleotide position.
snR72	4	584323	584231										C/D box snoRNA	Non-genic intron	Not found in conserved snR78-72 snoRNA cluster in C. parapsilosis
snR72				5	581381	581466	6	426558	426475	4	325475	325369	C/D box snoRNA	Non-genic intron	Cluster D. Syntenic but breakpoint in C. orthopsilosis, L. elongisporus and C. albicans compared to C. parapsilosis
snR47	4	1732716	1732809	3	1590606	1590699	3	75272	75173				C/D box snoRNA	Non-genic intron	Syntenic between all, syntenic but breakpoint in L. elongisporus
snR47										2	2216248	2216337	C/D box snoRNA	Non-genic intron	Has moved two genes away from syntenic but breakpoint position
snR4	4	1778341	1778534	3	1635318	1635510	3	62626	62653	2	2179445	2179554	C/D box snoRNA	Non-genic exon	Syntenic
snR40	5	365014	365092	2	365239	365317	5	389647	389718				C/D box snoRNA	Non-genic exon	Syntenic but breakpoint between C. parapsilosis and C. orthopsilosis compared to L. elongisporus
snR40										5	776833	776912	C/D box snoRNA	Non-genic exon
snR58	6	361223	361303	6	512712	512793	7	616696	616613	6	497877	497959	C/D box snoRNA	3' UTR intron	Cluster E. Syntenic
LSU-C2809	6	361458	361551	6	512933	513011	7	616383	616342	6	498186	498275	C/D box snoRNA	3' UTR intron	Cluster E. Syntenic
LSU-G1431	6	774371	774287	6	913161	913086	7	152050	152130	6	24805	24724	C/D box snoRNA	Non-genic intron	Syntenic
snR71	8	294341	294252	1	292873	292785	1	257138	257237	R	516606	516694	C/D box snoRNA	Non-genic intron	Syntenic
snR41	8	386988	387084	1	387352	387448	1	813895	813800	1	2830895	2830992	C/D box snoRNA	Non-genic intron	Cluster III. Syntenic between all, syntenic but breakpoint in C. albicans
snR70	8	387193	387256	1	387552	387609	1	813647	813588	1	2831147	2831249	C/D box snoRNA	Non-genic intron	Cluster III. Syntenic between all, syntenic but breakpoint in C. albicans. (check: one read across two snos?)
snR51	8	387499	387588	1	387836	387923	1	813307	813217	1	2831516	2831607	C/D box snoRNA	Non-genic exon	Cluster III. Syntenic between all, syntenic but breakpoint in C. albicans
snR17b (U3)	8	403823	403556	2	864584	864293	1	800614	800324	1	2883204	2883519	C/D box snoRNA	Non-genic exon	Syntenic between all, syntenic but breakpoint in L. elongisporus
snR87	8	439020	439131	1	438962	439067	1	754811	754699	1	2839464	2839362	C/D box snoRNA	Non-genic exon in all except C. albicans (in non-genic intron)	Syntenic
snR68	8	1533671	1533762	3	549483	549393	3	310214	310182				C/D box snoRNA	Non-genic intron	Syntenic but breakpoint between C. parapsilosis and C. orthopsilosis compared to L. elongisporus
snR68										2	1954104	1953995	C/D box snoRNA	Non-genic intron
snR38	8	1576446	1576354	3	506602	506693	3	1326212	1326302	3	1366982	1367071	C/D box snoRNA	intron within orf19.7382	Syntenic
snR52	8	1836228	1836339	3	260234	260134	3	1715019	1714923	3	1715032	1714910	C/D box snoRNA	Non-genic exon	Syntenic between all, syntenic but breakpoint in C. albicans
snR69							5	135551	135475	5	265549	265450	C/D box snoRNA	Non-genic intron	Not found in C.parapsilosis or C. orthopsilosis
snR44	1	1888258	1888424	2	2101054	2101199	2	632892	632743	1	751973	751817	H/ACA box snoRNA	intron within orf19.3061.1	Syntenic
snR191	1	1928586	1928844	2	2129789	2130039							H/ACA box snoRNA	Non-genic exon
snR191							7	1041945	1041656	6	773918	774252	H/ACA box snoRNA	intron within orf19.5732 (NOG2)
snR161	2	836498	836300	4	820017	819734	4	682335	682247	R	1151681	1151746	H/ACA box snoRNA	Non-genic exon	Syntenic
snR35	2	913562	913403	4	900415	900237	4	606536	606730	R	1164715	1164530	H/ACA box snoRNA	exon, syntenic	Syntenic
snR11	2	2690868	2691070	1	2603688	2603885	1	2833247	2833093	2	833797	833972	H/ACA box snoRNA	Non-genic exon	Syntenic between all, syntenic but breakpoint in C. albicans
snR43	2	2714338	2714133	1	2626711	2626506				1	1570909	1571057	H/ACA box snoRNA	Non-genic exon	Syntenic between C. parapsilosis and C. orthopsilosis, syntenic but breakpoint in C. albicans
snR43							1	2805546	2805757				H/ACA box snoRNA	Non-genic exon	Syntenic
snR3	2	2962641	2962946	1	2876208	2876492	1	3069699	3069407	2	204497	204369	H/ACA box snoRNA	Non-genic exon	Syntenic
snR36	4	412270	412021	5	412742	412516	6	650498	650241	4	1381898	1381714	H/ACA box snoRNA	Non-genic exon	Syntenic
snR42	4	880019	879722	1	1211545	1211304	1	1443777	1443971	1	2217695	2217868	H/ACA box snoRNA	Non-genic exon	Syntenic
snR80	4	1101765	1101595	3	977957	977788	3	1121004	1120838	3	458681	458851	H/ACA box snoRNA	Non-genic exon	Syntenic
snR32	5	433168	432969	2	430230	430037	5	459650	459470	5	223139	223319	H/ACA box snoRNA	Non-genic exon	Syntenic
snR82	6	457023	456852	6	598386	598123	7	530771	530735	6	552265	552481	H/ACA box snoRNA	Non-genic exon	Syntenic
snR10	7	70967	71249	7	76258	76535	4	1598344	1598055	1	2960753	2960461	H/ACA box snoRNA	Non-genic exon	Syntenic between all, syntenic but breakpoint in C. albicans
snR37	7	125730	125478	7	136687	136437	4	1527792	1528011	1	3120892	3120681	H/ACA box snoRNA	Non-genic exon	Syntenic
snR30	8	199880	200079	1	195242	195420	1	361265	361513	R	404033	403802	H/ACA box snoRNA	Non-genic exon	Syntenic but breakpoint between C. parapsilosis and C. orthopsilosis compared to L. elongisporus and C. albicans
snR46	8	452189	452344	1	452040	452191	1	738953	738836	R	808032	807864	H/ACA box snoRNA	Non-genic exon	Syntenic between all, syntenic but breakpoint in C. albicans
snR49	8	470582	470377	1	472071	471905	1	715400	715576	R	775169	775020	H/ACA box snoRNA	Non-genic exon	Syntenic
snR189	8	749322	749494	1	731501	731606	1	1063215	1063373	1	1380234	1380163	H/ACA box snoRNA	Non-genic exon	Syntenic between all, syntenic but breakpoint in C. albicans
snR5	8	857094	857276	1	838168	838351	1	1334845	1335049	1	1334272	1334478	H/ACA box snoRNA	Non-genic exon	Syntenic
snR31	8	997141	997041	1	966815	966663	1	911498	911399	1	2583879	2583978	H/ACA box snoRNA	Non-genic exon	Syntenic
snR8	8	1178486	1178291	1	1150191	1150374	1	1127763	1127565				H/ACA box snoRNA	Non-genic exon	Syntenic
snR8										1	2105890	2105727	H/ACA box snoRNA	Non-genic exon	Syntenic
SNRNAU1	8	540725	540430	1	541893	541600	1	625601	625912	R	719056	718814	Small nuclear RNA	Non-genic exon	Syntenic
SNRNAU2	2	2003814	2003620	1	1910849	1910657	1	2026949	2027161	2	858046	857833	Small nuclear RNA	Non-genic exon	Syntenic between all, syntenic but breakpoint in C. albicans
SNRNAU4	4	412750	412600	5	413168	413017	6	650891	650743	4	1382369	1382235	Small nuclear RNA	Non-genic exon	Syntenic
SNRNAU5	8	824097	823961	1	805329	805197	1	1234325	1234449	R	120840	120707	Small nuclear RNA	Non-genic exon	Syntenic
SNRNAU6	1	467878	467775	2	721118	721015	2	1931397	1931294				Small nuclear RNA	Non-genic exon	Syntenic between C. parapsilosis and C. orthopsilosis, syntenic but breakpoint in L. elongisporus
SNRNAU6										3	1233632	1233728	Small nuclear RNA	Non-genic exon
RNase P	4	1704332	1704680	3	1563081	1563396	3	117735	117324	2	1637906	1638241	RNA component of RNase P	Non-genic exon	Syntenic
RNase MRP	2	609869	610859	4	599852	600822	4	994950	994044	R	1422033	1424259	RNA component of RNase MRP	Non-genic exon	Syntenic
SCR1	2	390449	390184	4	380510	380776	4	756442	756143	R	955253	955516	RNA component of Signal Recognition Particle	Non-genic exon	Syntenic
TER1	2	838569	840533	4	822282	823905	4	685030	687020	R	1153868	1155410	Telomerase RNA template	Non-genic exon	Syntenic
#Unsupported C. albicans H/ACA box snoRNA predictions from Sellam et al. (2010)
snR5a										1	353644	353559
snR5c										R	612757	612669
snR5d										R	1416654	1416575
snR8b										2	1332570	1332644
snR8c										7	479900	480046
snR10b										4	1449430	1449490
snR10c										5	637979	638123
snR33a										R	547331	547458
snR35a										R	112943	112882
snR42a										1	1615577	1615673
snR43b										2	757984	758066
snR44a										1	1334486	1334553
snR44b										1	1457048	1457110
snR44c										2	1953556	1953702
snR44d										3	1305829	1305933
snR46a										7	88272	88364
snR49a										2	1204254	1204409
snR189b										2	963470	963340
snR189c										5	265430	265347
snR189d										6	310588	310528
